# Supplementary material for: Health Deficits Among People Experiencing Homelessness in an Australian Capital City: An Observational Study
Source: Int J Environ Res Public Health. 2025 Jan 21;22(2):135. doi: 10.3390/ijerph22020135 (PMC11855107; doi:10.3390/ijerph22020135)
Supplement: Supplementary file 1 [file ijerph-22-00135-s001.zip]

Archive with 1 entries (1 files):
- ijerph-3292674-supplementary.pdf
